# Supplementary material for: CellVGAE: an unsupervised scRNA-seq analysis workflow with graph attention networks
Source: Bioinformatics. 2021 Dec 2;38(5):1277–86. doi: 10.1093/bioinformatics/btab804 (PMC8825872; doi:10.1093/bioinformatics/btab804)
Supplement: btab804_Supplementary_Data [file btab804_supplementary_data.zip]

Archive with 2 entries (2 files):
- Supplementary files (XLSX).zip
- Supplementary Information.pdf
